# Supplementary material for: Boolean networks using the chi-square test for inferring large-scale gene regulatory networks
Source: BMC Bioinformatics. 2007 Feb 1;8:37. doi: 10.1186/1471-2105-8-37 (PMC1802094; doi:10.1186/1471-2105-8-37)
Supplement: Additional file 1 — Boolean functions for a toy example. R code for true Boolean functions in a toy example. [file 1471-2105-8-37-S1.txt]

f1<-function(g3, g4, g8){ return(!g3 || (!g4 && !g8)) }
f3<-function(g1, g2, g6){ return(!g1 || (g2 && g6)) }
