# Supplementary material for: Boolean networks using the chi-square test for inferring large-scale gene regulatory networks
Source: BMC Bioinformatics. 2007 Feb 1;8:37. doi: 10.1186/1471-2105-8-37 (PMC1802094; doi:10.1186/1471-2105-8-37)
Supplement: Additional file 2 — Data set for toy example. Binary data set of 18 time points × 8 genes generated by using the two Boolean functions. [file 1471-2105-8-37-S2.txt]

10001011
11011110
11111101
01101000
11100011
01001111
10110111
01001111
11101011
01010010
10101001
00011100
10110100
00010000
10101001
01011010
10100101
00010100
