# Supplementary material for: Boolean networks using the chi-square test for inferring large-scale gene regulatory networks
Source: BMC Bioinformatics. 2007 Feb 1;8:37. doi: 10.1186/1471-2105-8-37 (PMC1802094; doi:10.1186/1471-2105-8-37)
Supplement: Additional file 3 — 27 Boolean functions for the simulation study. R code for true functions in the simulation study. [file 1471-2105-8-37-S3.txt]

f1<-function(X1, X10, X22){return (X1&&!X10||X22)	}
f2<-function(X20, X33){return (X20||!X33)	}
f3<-function(X2, X16){return (X2||!X16)	}
f4<-function(X10, X27){return (!X10||X27)	}
f5<-function(X5, X27){return (X5||!X27)	}
f7<-function(X25){return (!X25)	}
f8<-function(X29){return (X29)	}
f9<-function(X16, X39){return (X16&&X39)	}
f10<-function(X27){return (!X27)	}
f12<-function(X3, X15, X26){return (!X3&&X15||X26)	}
f16<-function(X24){return (!X24)	}
f18<-function(X10){return (!X10)	}
f19<-function(X8, X15){return (!X8||X15)	}
f21<-function(X13){return (!X13)	}
f22<-function(X2, X26, X27){return (X2&&X26||!X27)	}
f23<-function(X9){return (!X9)	}
f24<-function(X13){return (!X13)	}
f26<-function(X13, X23){return (X13&&X23)	}
f27<-function(X11){return (!X11)	}
f29<-function(X35){return (!X35)	}
f30<-function(X21, X24, X37){return (X21&&X24||!X37)	}
f31<-function(X37){return (!X37)	}
f32<-function(X34){return (!X34)	}
f33<-function(X10, X21, X35){return (!X10||!X21||X35)	}
f35<-function(X24, X33, X38){return (!X24&&X33||X38)	}
f36<-function(X17, X21, X37){return (!X17&&X21||X37)	}
f38<-function(X5, X19){return (X5&&X19)	}
