# Supplementary material for: Boolean networks using the chi-square test for inferring large-scale gene regulatory networks
Source: BMC Bioinformatics. 2007 Feb 1;8:37. doi: 10.1186/1471-2105-8-37 (PMC1802094; doi:10.1186/1471-2105-8-37)
Supplement: Additional file 4 — Data set for the simulation study. 43 data set of 7 time points × 40 genes generated by using 27 Boolean functions [file 1471-2105-8-37-S4.txt]

>
1001100000010101100001111111010011111111
1001100010010000011010110010000010110000
1011101000000000011010010010011110010100
1011101000000000011010110010111110110100
1011101100000000011010110010011110110100
1011101000000000010010110010011110110100
1011101000000000011010110010011110110000
<

>
0111011010010011010101100000101000000000
1111101101000001011011010010111110000000
1011101100000000000010110010111100010100
1111101100000000010010110010111110110000
1011101100000000010010110010011110010000
1011101000000000010010110010111110010000
1011101100000000011010110010111110010000
<
 
>
1101111100111010110001011110110011111111
1011100100010000011001100000000010110000
1011101001000001010011110010011110100100
1001101000000000001010110010011110110000
1011101000000000011010110010011110010100
1011101000000000011010110010111110110100
1011101100000000011010110010011110110100
<
 
>
0110000110111101001110011111001100000000
0111000000010000010001000000111110010000
1011101101000001011011110010111110100000
1001101100000000000010110010011110010100
1011101000000000010010110010111110110000
1011101100000000011010110010011110010000
1011101000000000010010110010111110010100
<
 
>
0000011011110100101011100110011000000000
1111001000010001001010010000111100000000
1111101101000000011011110010111110010000
1011101100000000000010110010111100010100
1111101100000000010010110010111110110000
1011101100000000010010110010011110010000
1011101000000000010010110010111110010000
<
 
>
0111111011011000000010001010111000000000
0111100100000001001000000010111100010000
0111101100000001010010110010111110000100
0011101100000000010010110010111110110000
0011101100000000010010110010011110010000
0011101000000000010010110010111110010000
0011101100000000011010110010111110010000
<
 
>
1111011111000111110000101100101011111111
0010100111010001001011010010000010110000
1001101000000000000010010010011110010100
1011101000000000011010110010111110110000
1011101100000000011010110010011110010100
1011101000000000010010110010111110110100
1011101100000000011010110010011110110000
<
 
>
1000110000011100010110011110101111111111
1111100100010000011000100010010010110000
1011101000000001010010110010011110100100
1001101000000000011010110010011110110000
1011101000000000011010110010011110010100
1011101000000000011010110010111110110100
1011101100000000011010110010011110110100
<
 
>
1111000001000110010101110100000111111111
1110101001010000001011110010000010110000
1011101000000000001010110010011110010100
1011101000000000011010110010111110110100
1011101100000000011010110010011110110100
1011101000000000010010110010011110110100
1011101000000000011010110010011110110000
<
 
>
0010110101000111101101101110010000000000
1101100000010001001010110010111110000100
1011101100000000011010110010111110110100
1011101100000000010010110010011110110100
1011101000000000010010110010011110110000
1011101000000000011010110010011110010000
1011101000000000011010110010111110010100
<
 
>
1100011101111000100101011111011011111111
1111000000010000000001100000000010110000
1011101001000001011011110010011110100000
1001101000000000001010110010011110010100
1011101000000000011010110010111110110100
1011101100000000011010110010011110110100
1011101000000000010010110010011110110100
<
 
>
1011111011101001111110011101101111111111
0100100111010000001001000000010010110100
1010101001000001000011010010011110100100
1001101000000000001010110010011110110000
1011101000000000011010110010011110010100
1011101000000000011010110010111110110100
1011101100000000011010110010011110110100
<
 
>
0101100100011000000111101010110100000000
1111100100000001010000100110111110010000
1011101100010001010011110010111110100000
1001101100000000010010110010011110010000
1011101000000000010010110010111110010000
1011101100000000011010110010111110010000
1011101100000000010010110010111110010100
<
 
>
0100011011100110000011000000101100000000
1110101101010001001011010000111100010000
1110101101000000000011110010111100010100
1111101100000000000010110010111100110000
1111101100000000010010110010011110010000
1011101000000000010010110010111110010000
1011101100000000011010110010111110010000
<
 
>
0101000011011111000001110011000000000000
1111001000010000001000000110111110000000
1011001100010001011011110010111110100000
1001001100000000010010110010011110010000
1011001000000000010010110010111110010000
1011001100000000011010110010111110010000
1011001100000000010010110010111110010000
<
 
>
1010010010001001010111000111100011111111
1101001110010001011000000010000010110000
1011001000000001010010010010011110100000
1001001000000000011010110010011110010000
1011001000000000011010110010111110010000
1011001100000000011010110010111110010000
1011001100000000010010110010111110010000
<
 
>
1111101111000001010100011111001111111111
0111100010010000000011010010000010110000
1011101000000000011010010010011110010000
1011101000000000011010110010111110010100
1011101100000000011010110010111110110100
1011101100000000010010110010011110110100
1011101000000000010010110010011110110000
<
 
>
1111000101001100111101000001000111111111
1110101001000001000001100010000010110000
1011101000000001001010110010011110100000
1001101000000000011010110010011110010100
1011101000000000011010110010111110110100
1011101100000000011010110010011110110100
1011101000000000010010110010011110110100
<
 
>
1000110001110110000011000110010111111111
1011101000010001001010110000000010110000
1001101001000000011011110010011110010100
1011101000000000001010110010111100110100
1111101100000000011010110010011110110100
1011101000000000010010110010011110110100
1011101000000000011010110010011110110000
<
 
>
1001001110110100001001110100001011111111
1011101001010000010011010000000010110000
1010101001000000001011110010011110010000
1011101000000000001010110010111100010100
1111101100000000011010110010111110110100
1011101100000000010010110010011110110100
1011101000000000010010110010011110110000
<
 
>
0110011011010110011001000100101100000000
1110101101010001001011010010111110000000
1011101100000000000010110010111100010100
1111101100000000010010110010111110110000
1011101100000000010010110010011110010000
1011101000000000010010110010111110010000
1011101100000000011010110010111110010000
<
 
>
0100110011110111000010110010110000000000
0111101100010000001010010000111100010000
0111101101000000010011110010111110010100
1011101100000000000010110010111100110000
1111101100000000010010110010011110010000
1011101000000000010010110010111110010000
1011101100000000011010110010111110010000
<
 
>
1000101111101000111100001101101111111111
0110100101010001000001000000000010110100
1010101001000001000011110010011110100000
1001101000000000001010110010011110010000
1011101000000000011010110010111110010100
1011101100000000011010110010111110110100
1011101100000000010010110010011110110100
<
 
>
1100100011100101010101000001000011111111
1110101011000001001011010000000010110000
1010101001000000001011010010011110010100
1011101000000000001010110010111100110100
1111101100000000011010110010011110110100
1011101000000000010010110010011110110100
1011101000000000011010110010011110110000
<
 
>
1011111001001010101010011110100011111111
0011100100010000001000100010010010110100
0011101000000001010010110010011110100100
0001101000000000011010110010011110110000
0011101000000000011010110010011110010100
0011101000000000011010110010111110110100
0011101100000000011010110010011110110100
<
 
>
0000110111010100111001100000111000000000
1110101101000001000011010010111110000100
1011101100000000000010110010111100110000
1111101100000000010010110010011110010000
1011101000000000010010110010111110010000
1011101100000000011010110010111110010000
1011101100000000010010110010111110010100
<
 
>
1101010110000000111111100101111111111111
1111101101010001010011010010000010110000
1011101000000000000010110010011110010000
1011101000000000011010110010111110010000
1011101100000000011010110010111110010100
1011101100000000010010110010111110110100
1011101100000000010010110010011110110000
<
 
>
0011111011101100010011100101101100000000
1110101101010001001001000100111100010000
1110101101010001000011110010111110000100
1011101100000000000010110010111100110000
1111101100000000010010110010011110010000
1011101000000000010010110010111110010000
1011101100000000011010110010111110010000
<
 
>
1001010111000110010011100001000111111111
1010101001010001001011010010000010110000
1001101000000000001010110010011110010100
1011101000000000011010110010111110110100
1011101100000000011010110010011110110100
1011101000000000010010110010011110110100
1011101000000000011010110010011110110000
<
 
>
0011101001000100010101011010010100000000
1111100000000000001010110010111110000000
1011101100000000011010110010111110010100
1011101100000000010010110010111110110100
1011101100000000010010110010011110110000
1011101000000000010010110010011110010000
1011101000000000011010110010111110010000
<
 
>
1101001111000000011001010001100011111111
1010101101000000000011010010000010110000
1011101000000000000010110010011110010000
1011101000000000011010110010111110010000
1011101100000000011010110010111110010100
1011101100000000010010110010111110110100
1011101100000000010010110010011110110000
<
 
>
1101010011110110010101010110100111111111
1111001100010000001011010000000010110000
1011101001000000010011110010011110010000
1011101000000000001010110010111100010000
1111101100000000011010110010111110010100
1011101100000000010010110010111110110100
1011101100000000010010110010011110110000
<
 
>
1101111100100110000100101101001011111111
1111100001010001011011110000000010110000
1010101001000000001011110010011110010100
1011101000000000001010110010111100110100
1111101100000000011010110010011110110100
1011101000000000010010110010011110110100
1011101000000000011010110010011110110000
<
 
>
1010000110111001100100001010001111111111
1101000010000001010000000000000010110000
1011101001000001011011010010011110100000
1001101000000000001010110010011110010100
1011101000000000011010110010111110110100
1011101100000000011010110010011110110100
1011101000000000010010110010011110110100
<
 
>
1111011100100001101100000100000011111111
1111101011010001010011110000000010110000
1010101001000000001011010010011110010000
1011101000000000001010110010111100010100
1111101100000000011010110010111110110100
1011101100000000010010110010011110110100
1011101000000000010010110010011110110000
<
 
>
1111000110110111010110000101010011111111
1111101011010001011011010000000010110000
1010101001000000001011010010011110010100
1011101000000000001010110010111100110100
1111101100000000011010110010011110110100
1011101000000000010010110010011110110100
1011101000000000011010110010011110110000
<
 
>
1111001100011100000101111011000111111111
1111000000000000010000100110000010110000
1011001000010001011011110010011110100000
1001001000000000011010110010011110010000
1011001000000000011010110010111110010000
1011001100000000011010110010111110010000
1011001100000000010010110010111110010000
<
 
>
0110101101010010011011100100100000000000
1110101101010001001011110010111100010100
1111101100000000000010110010111100110100
1111101100000000010010110010011110110000
1011101000000000010010110010011110010000
1011101000000000011010110010111110010000
1011101100000000011010110010111110010100
<
 
>
0010000100101000101100001001111000000000
0111100101000001010001100000111110000000
1010101101000001000011110010111110100000
1001101100000000000010110010011110010000
1011101000000000010010110010111110010000
1011101100000000011010110010111110010000
1011101100000000010010110010111110010100
<
 
>
1101000111111111101110101111100011111111
0111000110010001001001000100000010110000
1011101001010001010011010010011110100000
1001101000000000001010110010011110010000
1011101000000000011010110010111110010100
1011101100000000011010110010111110110100
1011101100000000010010110010011110110100
<
 
>
0110101011000100010101110111010100000000
1111101000010000001011010010111110000000
1011101100000000011010110010111110010100
1011101100000000010010110010111110110100
1011101100000000010010110010011110110000
1011101000000000010010110010011110010000
1011101000000000011010110010111110010000
<
 
>
1001101101010000010100101011101111111111
0111100100000001000010110010000010110000
0011101000000000010010110010011110010000
0011101000000000011010110010111110010000
0011101100000000011010110010111110010100
0011101100000000010010110010111110110100
0011101100000000010010110010011110110000
<
 
>
0111101011101110110011000011000000000000
1111101000000001001000000000111100000000
1111101101000001011011110010111110000100
1011101100000000000010110010111100110100
1111101100000000010010110010011110110000
1011101000000000010010110010011110010000
1011101000000000011010110010111110010000
<
 
