# Supplementary material for: Boolean networks using the chi-square test for inferring large-scale gene regulatory networks
Source: BMC Bioinformatics. 2007 Feb 1;8:37. doi: 10.1186/1471-2105-8-37 (PMC1802094; doi:10.1186/1471-2105-8-37)
Supplement: Additional file 5 — Yeast cell cycle data. Binary data set of randomly selected 40–120 genes. The Each data set consist of time points (row) number of genes (column). The mean value was used as a dichotomization criterion. [file 1471-2105-8-37-S5.txt]

# 40 genes
1001000010010100111110100101010101001011
1110101100010010100000110100001101001010
1110111110110110010110011100010111011111
0010110110010000010001111011001110110111
1010010010000100111101101111111110111101
0111100010110010110011010000111010100101
1101011110001101101100011011110100111010
0111100101010101101110100111111001000111
1011110101110111111011111101111011101110
0011101111101011110001011110001100111001
1000010001111111000011101100011011010100
0101001001011001000110011000001011110001
1100111011101101001110001011000111111010
0000001001001000000000000110100000100000
1000010101111000001101100001110000000100
0010001001111011110011000000100011100100
1101010110001110001101100011110000000011
0101101110100111011000011010000100111000

# 50 genes
11001101010101001111110110111110000001010111101010
00000001110001001100000111010011011001100100101100
11111001110011101111110100110000101000011110001000
00000010101111100110000101010011100000011101101100
10111110100011011111110100110101100111011101110010
00000000111111111010000111001011100011111000000100
10111110111011011111110111111100101111010000010010
00010010101010011000011000111110001001110010100101
11111111101100110011111011100100110110100001110011
01101010011100001000001011101011000001100110001101
11111101101100100001011110110011110110101111100011
11110101011001010100001011000001010100101100011011
10011001001111010101011110001101111101011111111110
00000110000000100000001000000000001100101010000011
00000100001010101011100000010101110110011001110000
11010000000100110000101011001100011110100011011101
11100111010110110111111001001110011011010001010101
01101011010100010000101000101010011010100010011111

# 60 genes
001001001001101000100001100100001011000110111111101110010101
010001011000001000000011100110000111101100111110101111010010
000100101100001100100111110111010111001100111111110010000011
100101011100000100001111110101110111111100001100110101000011
100101101001111110100101001001111010001000110111000110111010
100100110111011110001110100000100111100001000001110001111110
110111000001111011101101001011101111111010110011100110111101
010001110001110011001000111010000110010111001010001111110110
111010111111100111111000000110000100100111001011011100101101
111010010111011001011111011111011101110101000000110001010010
111001100011010101110110101101011000111001001001011000000101
011001000110001000011111110101010110010111000100011000000010
101111111111101110110111010011101010111010101110111111111101
001010010000000000010000011000100000010010010000010001001000
101110101000110111110000001000101000001100111101000010111001
011110101110010011011000111110111001011011000111111001101100
000111000010110111110000001000111000100111111000000110111011
011010010110101001001010010111010001110101110000001001000100


# 70 genes
00111110011010011011011001010111001001000010110101011101011000000110110010101000
10011111100010101011011011001000101001111000100000010010101111001110000000101100
10011011011010101110001110001110101110111111011111110111011001010110000000101110
00010111001111100010000011011000001010010001011010001010000001010000100000010010
10010111101011001010011110110111100111110111111010110101001001011111000110101011
00100111000100100111110110001110011010110100001000001100001001111000001100000101
10111011111011011010111111100111110111010111111100111111111010011111110111101101
11101000111111110001110001010010110011111100101100111010100010110011011111000000
11111000101101011101111101101001111101101111100011101101111111100001111111111101
11001000100101010011010010111001011001011111100101000011110100100000111001001101
11101001010100011110101100001000100000001000010010001111111101101100000011010110
01001100000100011110000110110001000000101001010111100001100110110110011001000010
01110110111001111110100001101100011111100110111111001010110110111101111010111011
01000000000000000000010001010000010000000000000101000000000000010011000100010010
00110011011010000100101101100011100110000100011011111100010111001101001111010111
11100100100100110101101100011101100100000010000111110001101111101011111101110110
10000000110011101001110011110110110101011111111000010101010010000011100111011001
01000101010101110101000000100111011110101001001001100011001100101010111000110101


# 80 genes
00111110011010011011011001010111001001000010110101011101011000000110110010101000
10011111100010101011011011001000101001111000100000010010101111001110000000101100
10011011011010101110001110001110101110111111011111110111011001010110000000101110
00010111001111100010000011011000001010010001011010001010000001010000100000010010
10010111101011001010011110110111100111110111111010110101001001011111000110101011
00100111000100100111110110001110011010110100001000001100001001111000001100000101
10111011111011011010111111100111110111010111111100111111111010011111110111101101
11101000111111110001110001010010110011111100101100111010100010110011011111000000
11111000101101011101111101101001111101101111100011101101111111100001111111111101
11001000100101010011010010111001011001011111100101000011110100100000111001001101
11101001010100011110101100001000100000001000010010001111111101101100000011010110
01001100000100011110000110110001000000101001010111100001100110110110011001000010
01110110111001111110100001101100011111100110111111001010110110111101111010111011
01000000000000000000010001010000010000000000000101000000000000010011000100010010
00110011011010000100101101100011100110000100011011111100010111001101001111010111
11100100100100110101101100011101100100000010000111110001101111101011111101110110
10000000110011101001110011110110110101011111111000010101010010000011100111011001
01000101010101110101000000100111011110101001001001100011001100101010111000110101


# 90 genes
010100111110110011111101000110000100010101111100011111111010101001101010011001010011111101
100001111100100011110000110000000101000000001100111001101011100001101000000000000010000100
111001101110100000111001111001111010010001111100011110000111001000010001001001111011100011
011001000010001110011000110001111010010011111100000100101101001000010101100110110011100000
010110101110011000111100100001111110110111110111010111110011101001101111100111011011100011
010010010010001110100101010101101000110011011001000010011111011110010111101111101011010110
110110111110011011101100110110111100111111110110010111010011110001111011101011011111111111
001101010010001010000011101111110010111010000001010011011101001111010011000110111100010110
101010010010011101001110011111010101101101101011010101111100111111101100001101110100111111
111101100001100111110010011010100111101010000010101001010010010100110101110000001101101000
101011100001110101101111001111000101101101001101101000101100111010001000010110100100101011
001100000001110100010001110010100110010000110011111100100100110110010101010000000001110100
110111110001110101110110011000011011001110101100110011110000110111111110110111111010111110
000011001101000000000010000000001000000010000011100000000000010010000000110001000001000000
100011101101001001001111001111001001111111001110101100001100010010101010111110101110101001
101100001001010110010111101111010011000000010001100000101100111110000100111110000100011101
010010011111111011001011100100111111101100110010001111010011000101001011011000101110001011
011100010111101100010010101010000001101100000011101010001011000111110110001001010100010110


# 100 genes
0101001111101100111111010001100001000101011111000111111110101010011010100110010100111111010111111000
1000011111001000111100001100000001010000000011001110011010111000011010000000000000100001001110010011
1110011011101000001110011110011110100100011111000111100001110010000100010010011110111000110110010001
0110010000100011100110001100011110100100111111000001001011010010000101011001101100111000000110110011
0101101011100110001111001000011111101101111101110101111100111010011011111001110110111000110001111011
0100100100100011101001010101011010001100110110010000100111110111100101111011111010110101100010010111
1101101111100110111011001101101111001111111101100101110100111100011110111010110111111111110010001100
0011010100100010100000111011111100101110100000010100110111010011110100110001101111000101100111110100
1010100100100111010011100111110101011011011010110101011111001111111011000011011101001111111111100100
1111011000011001111100100110101001111010100000101010010100100101001101011100000011011010001001100011
1010111000011101011011110011110001011011010011011010001011001110100010000101101001001010111101001011
0011000000011101000100011100101001100100001100111111001001001101100101010100000000011101001001100111
1101111100011101011101100110000110110011101011001100111100001101111111101101111110101111101000111111
0000110011010000000000100000000010000000100000111000000000000100100000001100010000010000000000000010
1000111011010010010011110011110010011111110011101011000011000100101010101111101011101010011111001000
1011000010010101100101111011110100110000000100011000001011001111100001001111100001000111011101101100
0100100111111110110010111001001111111011001100100011110100110001010010110110001011100010110000011100
0111000101111011000100101010100000011011000000111010100010110001111101100010010101000101101000001100


# 110 genes
01010011111011001111110100011000010001010111110001111111101010100110101001100101001111110101111110001100100000
10000111110010001111000011000000010100000000110011100110101110000110100000000000001000010011100100111111000010
11100110111010000011100111100111101001000111110001111000011100100001000100100111101110001101100100011101010110
01100100001000111001100011000111101001001111110000010010110100100001010110011011001110000001101100110111000111
01011010111001100011110010000111111011011111011101011111001110100110111110011101101110001100011110111100111111
01001001001000111010010101010110100011001101100100001001111101111001011110111110101101011000100101110010010011
11011011111001101110110011011011110011111111011001011101001111000111101110101101111111111100100011001100111110
00110101001000101000001110111111001011101000000101001101110100111101001100011011110001011001111101001111010000
10101001001001110100111001111101010110110110101101010111110011111110110000110111010011111111111001001111111001
11110110000110011111001001101010011110101000001010100101001001010011010111000000110110100010011000110010111000
10101110000111010110111100111100010110110100110110100010110011101000100001011010010010101111010010110001011011
00110000000111010001000111001010011001000011001111110010010011011001010101000000000111010010011001110001000101
11011111000111010111011001100001101100111010110011001111000011011111111011011111101011111010001111111001101101
00001100110100000000001000000000100000001000001110000000000001001000000011000100000100000000000000100000000100
10001110110100100100111100111100100111111100111010110000110001001010101011111010111010100111110010001100001010
10110000100101011001011110111101001100000001000110000010110011111000010011111000010001110111011011000011101111
01001001111111101100101110010011111110110011001000111101001100010100101101100010111000101100000111001010101100
01110001011110110001001010101000000110110000001110101000101100011111011000100101010001011010000011000010110101


# 120 genes
010100111110110011111101000110000100010101111100011111111010101001101010011001010011111101011111100011001000001011111011
100001111100100011110000110000000101000000001100111001101011100001101000000000000010000100111001001111110000101110010101
111001101110100000111001111001111010010001111100011110000111001000010001001001111011100011011001000111010101101111001101
011001000010001110011000110001111010010011111100000100101101001000010101100110110011100000011011001101110001111110011100
010110101110011000111100100001111110110111110111010111110011101001101111100111011011100011000111101111001111111110101111
010010010010001110100101010101101000110011011001000010011111011110010111101111101011010110001001011100100100111111000011
110110111110011011101100110110111100111111110110010111010011110001111011101011011111111111001000110011001111101001101110
001101010010001010000011101111110010111010000001010011011101001111010011000110111100010110011111010011110100001100100010
101010010010011101001110011111010101101101101011010101111100111111101100001101110100111111111110010011111110010101101110
111101100001100111110010011010100111101010000010101001010010010100110101110000001101101000100110001100101110000010100010
101011100001110101101111001111000101101101001101101000101100111010001000010110100100101011110100101100010110110000011001
001100000001110100010001110010100110010000110011111100100100110110010101010000000001110100100110011100010001010110100101
110111110001110101110110011000011011001110101100110011110000110111111110110111111010111110100011111110011011010001110111
000011001101000000000010000000001000000010000011100000000000010010000000110001000001000000000000001000000001000000000001
100011101101001001001111001111001001111111001110101100001100010010101010111110101110101001111100100011000010100001011010
101100001001010110010111101111010011000000010001100000101100111110000100111110000100011101110110110000111011110110010000
010010011111111011001011100100111111101100110010001111010011000101001011011000101110001011000001110010101011000001111100
011100010111101100010010101010000001101100000011101010001011000111110110001001010100010110100000110000101101011001110001
